# Supplementary material for: Design, Synthesis, and Characterization of New δ Opioid Receptor-Selective Fluorescent Probes and Applications in Single-Molecule Microscopy of Wild-Type Receptors
Source: J Med Chem. 2024 Jul 24;67(15):12618–31. doi: 10.1021/acs.jmedchem.4c00627 (PMC11386433; doi:10.1021/acs.jmedchem.4c00627)
Supplement: Supplementary file 2 — jm4c00627_si_002.csv [file jm4c00627_si_002.csv]

Compound	SMILES	IP1 EC50 DOR [nM ± S.E.M.]	beta-arrestin EC50 DOR [nM ± S.E.M.]	IP1 IC50 DOR [nM ± S.E.M.]	beta-arrestin IC50 DOR [nM ± S.E.M.]	Ki radiolig. DOR [nM ± S.E.M.]	Ki radiolig. MOR [nM ± S.E.M.]	Ki radiolig. KOR [nM ± S.E.M.]
1	OC1=C2O[C@@H]3[C@]4(CCN5CC6CC6)C2=C(C=C1)C[C@@H]5[C@]4(O)CCC3=O	n.a.	n.a.	n.a.	n.a.	n.a.	n.a.	n.a.
2	OC1=C2O[C@@H]3[C@]4(CCN5CC6CC6)C2=C(C=C1)C[C@@H]5[C@]4(O)CC7=C3NC8=C7C=CC=C8[N+]([O-])=O	n.a.	n.a.	n.a.	n.a.	n.a.	n.a.	n.a.
3	OC1=C2O[C@@H]3[C@]4(CCN5CC6CC6)C2=C(C=C1)C[C@@H]5[C@]4(O)CC7=C3NC8=C7C=CC=C8N	n.a.	n.a.	n.a.	n.a.	n.a.	n.a.	n.a.
4	OC1=C2O[C@@H]3[C@]4(CCN5CC6CC6)C2=C(C=C1)C[C@@H]5[C@]4(O)CC7=C3NC8=C7C=CC=C8NC(CNC(CNC(CNC(CNC(OCC9=CC=CC=C9)=O)=O)=O)=O)=O	n.a.	n.a.	n.a.	n.a.	n.a.	n.a.	n.a.
5	OC1=C2O[C@@H]3[C@]4(CCN5CC6CC6)C2=C(C=C1)C[C@@H]5[C@]4(O)CC7=C3NC8=C7C=CC=C8NC(CNC(CNC(CNC(CN)=O)=O)=O)=O	n.a.	n.a.	n.a.	n.a.	n.a.	n.a.	n.a.
6-Cy3	OC1=C2O[C@@H]3[C@]4(CCN5CC6CC6)C2=C(C=C1)C[C@@H]5[C@]4(O)CC7=C3NC8=C7C=CC=C8NC(CNC(CNC(CNC(CNC(CCCCC[N+]9=C(/C=C/C=C%10N(C)C(C=CC(S(=O)(O)=O)=C%11)=C%11C/%10(C)C)C(C)(C)C%12=C9C=CC(S(=O)([O-])=O)=C%12)=O)=O)=O)=O)=O	n.a.	n.a.	38 ± 6.2	47 ± 4.6	1.7 ± 0.51	370 ± 35	330 ± 85
6-Cy5	OC1=C2O[C@@H]3[C@]4(CCN5CC6CC6)C2=C(C=C1)C[C@@H]5[C@]4(O)CC7=C3NC8=C7C=CC=C8NC(CNC(CNC(CNC(CNC(CCCCC[N+]9=C(/C=C/C=C/C=C%10N(C)C(C=CC(S(=O)(O)=O)=C%11)=C%11C/%10(C)C)C(C)(C)C%12=C9C=CC(S(=O)([O-])=O)=C%12)=O)=O)=O)=O)=O	n.a.	n.a.	54 ± 9.0	33 ± 3.5	1.2 ± 0.75	100 ± 16	78 ± 28
